# Supplementary material for: Seasonal Pattern in Gestational Diabetes Mellitus in Poland: A Retrospective Cohort Study
Source: Biology (Basel). 2023 Oct 27;12(11):1376. doi: 10.3390/biology12111376 (PMC10669897; doi:10.3390/biology12111376)
Supplement: Supplementary file 1 [file biology-12-01376-s001.zip]

Archive with 1 entries (1 files):
- biology-2642483-supplementary.pdf
